# Supplementary material for: Epithelial derived CTGF promotes breast tumor progression via inducing EMT and collagen I fibers deposition
Source: Oncotarget. 2015 Jul 29;6(28):25320–38. doi: 10.18632/oncotarget.4659 (PMC4694834; doi:10.18632/oncotarget.4659)
Supplement: Supplementary file 2 [file oncotarget-06-25320-s002.xlsx]

## Sheet: Table S1-epithelial
cytokines in tumor epithelium
Cytokine	log 2 (invasive/nor+duc)	p value
CTGF	1.44265	0.038071
INHBA	1.32202	0.00688637
IL20	1.30654	0.105748
TGFB2	1.23672	0.251675
IL19	1.21248	0.175473
CXCL12	1.10014	0.673534
IL24	1.08329	0.19831
CCL20	1.06614	0.658895
IL6	1.05649	0.496236
CXCL11	1.05625	0.672688
TGFB3	1.05617	0.55991
TNFSF4	1.05138	0.0838634
IL7	1.04543	0.630228
CCL3	1.03917	0.673794
CCL26	1.03454	0.259166
IL11	1.03448	0.309274
IL9	1.03422	0.415818
IL13	1.03163	0.452126
IL10	1.02941	0.272396
VEGFA	1.02401	0.0650883
PLEKHO2	1.02282	0.662999
IL18	1.02121	0.759609
IL21	1.01415	0.777356
TNFSF13	1.01255	0.886072
IFNG	1.01183	0.700008
KITLG	1.00988	0.703548
OSM	1.00787	0.744049
IFNA8	1.00662	0.878191
CCL1	1.00639	0.864872
VEGFB	1.00572	0.73241
IL1A	1.00236	0.868964
CD40LG	1.00121	0.9402
IL2	1.00084	0.772657
CCL25	1.00052	0.854871
CTF1	1.00003	0.920298
INHBE	0.99806	0.914848
PDGFB	0.997475	0.817277
IFNA4	0.994852	0.629054
CCL2	0.99468	0.955139
IL25	0.994629	0.970877
IL5	0.993915	0.882419
CSF3	0.993268	0.61265
LIF	0.992771	0.618551
CSF1	0.992141	0.894089
VEGFC	0.991693	0.950185
GH1	0.991537	0.52508
IFNA2	0.991515	0.963107
CCL19	0.991265	0.927298
CCL8	0.991068	0.924847
TNF	0.9898	0.970504
IFNA5	0.989287	0.858971
IFNA14	0.986017	0.845717
IL4	0.984132	0.75044
IL17A	0.983216	0.757335
GH2	0.982954	0.481255
TNFSF9	0.982892	0.497329
CCL27	0.981085	0.33806
IFNA17	0.979192	0.361709
IFNA6	0.976963	0.678367
TNFSF12	0.976234	0.194916
CCL13	0.975842	0.80848
XCL1	0.975445	0.538819
TSLP	0.975135	0.447344
EDA	0.974435	0.301691
IFNK	0.973518	0.387685
IFNA7	0.972976	0.539083
CCL23	0.972432	0.562838
TPO	0.971507	0.562776
LEP	0.971158	0.489462
IFNA16	0.970687	0.69657
CCL15	0.970183	0.723879
CXCL16	0.969186	0.588374
BMP7	0.967585	0.310191
IL22	0.967429	0.477203
TNFSF8	0.96676	0.281445
CCL16	0.965118	0.601203
LTA	0.965025	0.531021
IL1B	0.96482	0.392895
TNFSF14	0.964137	0.404718
IL15	0.962395	0.55386
TNFSF18	0.961634	0.174316
PPBP	0.960315	0.380363
TNFSF13B	0.957788	0.439239
CCL17	0.957653	0.0558775
IFNE	0.956676	0.3273
CCL24	0.955096	0.0797973
CCL7	0.954893	0.944246
CLCF1	0.95452	0.402965
CCL22	0.954069	0.0783331
IFNA21	0.952077	0.0180206
CCL21	0.951789	0.0110537
PRL	0.950913	0.145237
LTB	0.948807	0.114913
HGF	0.946822	0.116082
CCL11	0.946572	0.321641
IL3	0.946175	0.299555
IL17B	0.944229	0.0212541
IL23A	0.94361	0.221052
IFNB1	0.943032	0.377648
IFNW1	0.940711	0.106745
GDF5	0.938661	0.0300335
IL12B	0.938636	0.0832159
FLT3LG	0.936176	0.168154
EPO	0.935622	0.104779
CSF2	0.934192	0.00572596
CD70	0.918849	0.00111815
TGFB1	0.918047	0.017472
IL12A	0.916024	0.167275
AMH	0.912419	0.0109335
IFNA10	0.90807	0.00317362
IL8	0.905507	0.60422
BMP2	0.895712	0.0119797
CXCL13	0.895163	0.475084
CXCL9	0.883962	0.35866
TNFSF10	0.876602	0.128623
FIGF	0.873494	0.0265689
PDGFA	0.844485	0.000346476
INHBB	0.832976	0.098008
FASLG	0.818136	0.00552217
CXCL10	0.815911	0.554323
CXCL6	0.804431	0.00678231
TNFSF11	0.768974	0.187379
PDGFC	0.759004	0.0010716
EGF	0.731724	0.00952274
CXCL1	0.706401	0.0106372
CCL5	0.676074	9.39e-05
CXCL3	0.669673	0.000197235
CXCL2	0.632883	6.71e-05
CX3CL1	0.618558	0.00109171
CCL28	0.601744	1.68e-05
CXCL5	0.562983	0.00144797
