# Supplementary material for: Epithelial derived CTGF promotes breast tumor progression via inducing EMT and collagen I fibers deposition
Source: Oncotarget. 2015 Jul 29;6(28):25320–38. doi: 10.18632/oncotarget.4659 (PMC4694834; doi:10.18632/oncotarget.4659)
Supplement: Supplementary file 3 [file oncotarget-06-25320-s003.xlsx]

## Sheet: Sheet1
cytokines in tumor stroma
Cytokine	log 2 (invasive/nor+duc)	p value
CTGF	1.28552	0.00262732
IL20	1.22917	0.22146
CCL20	1.19021	0.0136736
TGFB3	1.17866	0.409575
IL10	1.1739	0.395617
PLEKHO2	1.16794	0.156323
INHBA	1.15329	0.0178543
KITLG	1.14884	0.163423
VEGFC	1.14035	0.123751
IL19	1.13784	0.356164
TGFB2	1.12302	0.056483
IL13	1.11861	0.368475
IFNA14	1.11548	0.32129
TNFSF13	1.11422	0.0404913
GH2	1.11068	0.308972
LIF	1.11022	0.435942
IL9	1.09285	0.380138
GH1	1.0899	0.0426423
IL2	1.08932	0.182552
IFNA2	1.08749	0.437519
IL5	1.08276	0.0698685
CXCL12	1.08244	0.31563
OSM	1.08089	0.932492
IL7	1.07393	0.024242
PDGFB	1.07211	0.0705367
IL24	1.06991	0.120739
CXCL11	1.06619	0.00115205
IL18	1.06401	0.214817
IFNA8	1.06082	0.240932
CSF3	1.06005	0.601959
IL6	1.05658	0.943403
CCL19	1.05314	0.544304
TNFSF13B	1.05162	0.127592
CTF1	1.05155	0.481855
CCL15	1.04996	0.202825
CCL3	1.04895	0.806164
XCL1	1.04504	0.542313
TNFSF4	1.04348	0.122203
TNFSF10	1.0416	0.571976
IFNA5	1.04121	0.560536
TNFSF14	1.03992	0.136171
IL22	1.03931	0.0258564
LTA	1.03858	0.122004
VEGFA	1.03773	0.357398
EDA	1.03736	0.0795436
IFNA4	1.037	0.199518
TNFSF9	1.03387	0.285867
CCL27	1.03335	0.246228
IFNA17	1.0325	0.797889
CCL26	1.03171	0.122294
IFNK	1.03119	0.0702108
IFNG	1.03102	0.0146271
TNF	1.03071	0.799819
IFNA6	1.0298	0.333524
IL11	1.02788	0.138088
CCL17	1.02711	0.427645
CCL25	1.02441	0.358231
TPO	1.02402	0.201487
CCL1	1.02342	0.0833964
TNFSF8	1.02242	0.417579
CSF1	1.02178	0.716408
TNFSF12	1.02136	0.226421
TNFSF18	1.02072	0.665261
IL17A	1.02064	0.199343
CCL2	1.01927	0.545838
CCL13	1.01705	0.640296
IFNA7	1.01626	0.667009
CCL22	1.01571	0.453537
TSLP	1.01498	0.831182
IL3	1.01434	0.625246
CXCL16	1.01338	0.167476
CCL7	1.01248	0.396186
IL12A	1.01119	0.907201
CXCL1	1.00901	0.263323
LEP	1.00885	0.598462
IFNA16	1.00637	0.981118
CD70	1.00584	0.523642
EPO	1.00539	0.939226
CCL24	1.0052	0.377502
CXCL13	1.00392	0.579454
BMP7	1.00318	0.605318
IFNA21	1.00114	0.658367
IL1B	1.00064	0.418619
IL17B	0.999553	0.656061
CCL16	0.999392	0.818549
IFNE	0.99906	0.999179
IFNW1	0.998723	0.780071
CCL8	0.996201	0.735125
INHBE	0.995869	0.901567
IL23A	0.994507	0.891933
LTB	0.994411	0.182286
PPBP	0.992508	0.992016
GDF5	0.991484	0.724198
FIGF	0.990756	0.650225
CLCF1	0.988925	0.55739
CXCL10	0.982486	0.813313
HGF	0.982176	0.720315
IL15	0.976389	0.903322
PRL	0.975594	0.21355
IL21	0.970415	0.979135
EGF	0.970319	0.587032
AMH	0.96974	0.0854027
IL4	0.969231	0.308655
CCL11	0.966769	0.957637
CXCL9	0.963073	0.0941162
IFNB1	0.961278	0.741837
CCL21	0.95749	0.318762
IL1A	0.948122	0.810558
FLT3LG	0.944122	0.462895
CCL5	0.938555	0.0578311
CCL23	0.935946	0.167714
TGFB1	0.935493	0.105276
CD40LG	0.933402	0.917542
IL12B	0.933202	0.0794947
VEGFB	0.925903	0.74568
IL8	0.919273	0.797619
PDGFA	0.918635	0.0209373
IL25	0.914616	0.0297342
CXCL6	0.911727	0.0839589
TNFSF11	0.91136	0.622645
BMP2	0.9104	0.539803
IFNA10	0.90426	0.391463
PDGFC	0.890506	0.0486152
FASLG	0.890185	0.289978
CSF2	0.866252	0.957025
CXCL2	0.840563	0.323862
INHBB	0.782825	0.0211414
CX3CL1	0.767564	0.0290449
CXCL3	0.679105	0.00194611
CXCL5	0.627179	0.00654222
CCL28	0.626044	0.0371022
